# Supplementary material for: Novel Vaccines Targeting the Highly Conserved SARS-CoV-2 ORF3a Ectodomain Elicit Immunogenicity in Mouse Models
Source: Vaccines (Basel). 2025 Feb 22;13(3):220. doi: 10.3390/vaccines13030220 (PMC11946519; doi:10.3390/vaccines13030220)
Supplement: Supplementary file 1 [file vaccines-13-00220-s001.zip]

Archive with 11 entries (11 files):
- Data S1. Mip3aOrf3a manuscript dataset.xlsx
- Data S2. Mip3a-Orf3a Sequence.pdf
- Figure S1.tiff
- Figure S2.tiff
- Figure S3.tiff
- Figure S4.tiff
- Figure S5.tiff
- Figure S6.tiff
- Figure S7.tiff
- Figure S8.tiff
- Supplemental Figure legends.pdf
