# Supplementary material for: Novel Vaccines Targeting the Highly Conserved SARS-CoV-2 ORF3a Ectodomain Elicit Immunogenicity in Mouse Models
Source: Vaccines (Basel). 2025 Feb 22;13(3):220. doi: 10.3390/vaccines13030220 (PMC11946519; doi:10.3390/vaccines13030220)
Supplement: Supplementary file 1 [file vaccines-13-00220-s001.zip › Data S1. Mip3aOrf3a manuscript dataset.xlsx]

## Sheet: Fig 3B
0.64	0.77
0.23	0.665
0.325
	0.65
	0.78
	1.16
	0.635

## Sheet: Fig 3C
S	V
0.67	0.745
0.615	0.955
0.73	1.335
	1.59
	1.13
	0.6

## Sheet: Fig 4A
CpG-B Alone I.N.	MIP3Œ±-ORF3a + CpG-B I.N.
0.96	1.665
0.71	0.97
1.34	2.82
0.88
0.51
0

## Sheet: Fig 4B
CpG-B Alone I.N.	MIP3Œ±-ORF3a + CpG-B I.N.
0.96	0.275
1.43	1.17
0.8	1.25
1.76
1.2
4.26

## Sheet: Fig 4C
CpG-B Alone I.N.	MIP3Œ±-ORF3a + CpG-B I.N.
0	0.23
0	0.39
0	0.62
0.44
0.17
0

## Sheet: Fig 4D
CpG-B Alone I.N.	MIP3Œ±-ORF3a + CpG-B I.N.
0.32	0.23
0	0.58
0.27	1.25
0
0
0

## Sheet: Fig 5A
50Œºg ORF3a-KLH+Addavax	200Œºg ORF3a-KLH+Addavax	50Œºg ORF3a-KLH	Addavax only	Saline
16000	32000	16000	800	400
8000	4000	500	200	200
32000	16000	8000	400	200
16000	64000	500	400	200
16000	16000	8000	200	200
16000	64000	1000	200	200

## Sheet: Fig 5B
50Œºg ORF3a-KLH+Addavax	200Œºg ORF3a-KLH+Addavax	50ug no adjuvant	Addavax only	Saline
80	320			1
80	80			1
80	40
40	160
160	80			20
80	80			20

## Sheet: Fig 5C
50Œºg ORF3a-KLH+Addavax	200Œºg ORF3a-KLH+Addavax	50ug no adjuvant	Addavax only	Saline
160	20			1
320	20			1
40	20
20	640
160	320			1
1	80			40

## Sheet: Supp Fig 1A
		Saline	Saline	Saline						MipCov	MipCov	MipCov	MipCov	MipCov	MipCov	MipCov	MipCov
0		0	0	0						0	0	0	0	0	0	0	0
14		1.70358	3.27586	-3.22336						0.60896	-4.88923	2.22055	-5.10067	-0.773931	1.17647	-1.68739	2.54866
28		8.13458	4.87069	0						1.13093	5.57678	10.5006	3.57942	-0.366599	4.93213	8.70337	11.2141
49		8.94378	8.36207	9.51839						11.1353	16.8831	18.7429	5.2349	15.1527	11.5837	10.2575	12.6969

[truncated: 11 more sheets: Supp Fig 1B, Supp Fig 1C, Supp Figure 1D, Supp Fig 2A, Supp Fig 2B, Supp Fig 3A, Supp Fig 3B, Supp Fig 3C, Supp Fig 3D, Supp Fig 3E, Supp Fig 3F]
